# Supplementary material for: Hedgehog Signal Inhibitor GANT61 Inhibits the Malignant Behavior of Undifferentiated Hepatocellular Carcinoma Cells by Targeting Non-Canonical GLI Signaling
Source: Int J Mol Sci. 2020 Apr 28;21(9):3126. doi: 10.3390/ijms21093126 (PMC7247445; doi:10.3390/ijms21093126)
Supplement: Supplementary file 1 [file ijms-21-03126-s001.xlsx]

## Sheet: primer list
Table S1: Primers used in this study
Gene	Sense	Anti-sense
GLI1	CCACCAAGCTAACCTCATGTC	GCTTCTTGGTCAACTTGACTGC
GLI2	GAGCACGAGGGCTGCAAC	ATGCTTCCGGAGAGAGCTG
GLI3	CCTCTGATCGCGCCAAAC	ACATGTTTCCGGAGGGAGC
E-cadherin	CTGGCCAAGGAGCTGACAC	CTTGTTGTCATTCTGATCGGTT
Albumin	GACCTTGCCAAGTATATCTG	CAGGAAGACATCCTTTGC
HNF4α	CTGCAGATCGATGACAATGAG	ATGAACTGGATCTGCTCGATC
Vimentin	CAGGCTCAGATTCAGGAACAG	TCTGAATCTCATCCTGCAGG
CD44	CTGACCTCTGCAAGGCTTTC	GGTGCCATCACGGTTAACA
Snail1	ATGCACATCCGAAGCCAC	CGCCTGGCACTGGTACTTC
Twist1	AAGCTGCAGCTATGTGGCTC	CAGCTCCAGAGTCTCTAGACTGTC
Oct4	ATTCAGCCAAACGACCAT	GGTTCGCTTTCTCTTTCGG
Bmi1	AAGATACTTACGATGCCCAGC	TCCAGTTCTCCAGCATTTGTC
ALDH1A1	AAGAGATCGTCTGCTGCTGG	CAATTGGTATTGTACGGCCC
ALDH1A3	TCCCGGAGCAATCTGAAG	TCCGCCTGACAAACTCAGAG
GAPDH	CGTCTTCACCACCATGGAG	GGCAGTGATGGCATGGAC
β-actin	CACTCTTCCAGCCTTCCTTCC	CGTACAGGTCTTTGCGGATGTC
